# Supplementary material for: Exploring the Non-Covalent Bonding in Water Clusters
Source: Int J Mol Sci. 2023 Mar 9;24(6):5271. doi: 10.3390/ijms24065271 (PMC10049637; doi:10.3390/ijms24065271)
Supplement: Supplementary file 1 [file ijms-24-05271-s001.zip]

Archive with 1 entries (1 files):
- ijms-2213383-supplementary.pdf
